# Supplementary material for: Immunohistochemical Analysis of Inter-Alpha-Trypsin Inhibitor Heavy Chain 2 and Enolase 1 in Canine Mammary Tumors: Associations with Tumor Aggressiveness and Prognostic Significance
Source: Vet Sci. 2025 Feb 2;12(2):110. doi: 10.3390/vetsci12020110 (PMC11860171; doi:10.3390/vetsci12020110)
Supplement: Supplementary file 1 [file vetsci-12-00110-s001.zip]

Archive with 1 entries (1 files):
- vetsci-3429451-supplementary.xlsx
