# Supplementary material for: Immunohistochemical Analysis of Inter-Alpha-Trypsin Inhibitor Heavy Chain 2 and Enolase 1 in Canine Mammary Tumors: Associations with Tumor Aggressiveness and Prognostic Significance
Source: Vet Sci. 2025 Feb 2;12(2):110. doi: 10.3390/vetsci12020110 (PMC11860171; doi:10.3390/vetsci12020110)
Supplement: Supplementary file 1 [file vetsci-12-00110-s001.zip › vetsci-3429451-supplementary.xlsx]

## Sheet: in
Sample_id	Race	Age	Group	Tumor_Diameter	Mitosis	Metastasis	Lymphatic_Invasion	Necrosis	Anisokaryosis	Nuclear_Pleomorphism	ITIH2_HS	ENO1_HS	ZEB1_HS_DL	ZEB1_HS_SL	Subcell_Local_ENO1
231048	ndb	3	benign	0.6	0	absent	absent	absent	discrete	absent	0	77.6034	81.22	146.38	cytoplasm and nucleus
23749	shih tzu	9	benign	0.5	0	absent	absent	absent	absent	absent	143.24	84.9022			cytoplasm and nucleus
23536	border collie	7	benign	0.7	0	absent	absent	absent	discrete	absent	4.37	107.968			cytoplasm and nucleus
23426	shih tzu	7	benign	0.9	0	absent	absent	absent	discrete	absent	9.57	54.5044	114.29	8.48	cytoplasm and nucleus
221397	lhasa apso	9	benign	0.9	0	absent	absent	absent	absent	discrete	3.98	112.503			cytoplasm and nucleus
221284	border collie	7	benign		0	absent	absent	absent	absent	discrete	19.23	90.1178			cytoplasm and nucleus
221207		7	benign	0.3	0	absent	absent	absent	absent	discrete	16.5	123.153			cytoplasm
221196			benign	0.7	0	absent	absent	absent	absent	discrete	6.91	121.294			cytoplasm and nucleus
22684	ndb	7	benign	1	0	absent	absent	absent	absent	discrete	103.01	115.103			cytoplasm and nucleus
22543	boxer	6	benign		0	absent	absent	absent	absent	discrete	11.79	92.3126			cytoplasm and nucleus
22521	poodle	4	benign	0.5	0	absent	absent	absent	absent	discrete	103.69	18.4491			cytoplasm
22172	german shepherd	9	benign	1.8	0	absent	absent	absent	absent	discrete	122.98	114.219			cytoplasm and nucleus
21696	pinscher	3	benign	0.2	0	absent	absent	absent	absent	moderate	19.81	175.816	100.44	3.38	cytoplasm and nucleus
201044		5	benign	0.5	0	absent	absent	absent	discrete	moderate	103.58	95.2787			cytoplasm and nucleus
201037	maltese	9	benign	0.5	0	absent	absent	absent	absent	moderate	8.02	125.136			cytoplasm and nucleus
20904	cocker	7	benign	0.7	10	absent	absent	absent	absent	moderate	14.07	124.71			cytoplasm
20876	maltese	10	benign	1.2	1	absent	absent	absent	discrete	moderate	12	131.396			cytoplasm and nucleus
2310106	shih tzu	9	benign	1.4	2	absent	absent	absent	absent	discrete	48.04	119.574			cytoplasm and nucleus
2310128	poodle	15	benign	0.6	0	absent	absent	absent	absent	absent	0.02	123.985			cytoplasm and nucleus
23914	pinscher	13	malignancy	0.7	9	absent	absent	absent	absent	discrete	3.65	94.1953			cytoplasm
23854	dachshund		malignancy	0.9	3	absent	absent	absent	absent	discrete	1.17	60.2702			membrane
23779	fox paulistinha	7	malignancy		9	absent	absent	absent	absent	discrete	162	115.579			membrane
23751	shih tzu		malignancy	2.7	3	absent	absent	absent	absent	discrete	2.25	176.631	97.79	25.27	cytoplasm and nucleus
23746	poodle	15	malignancy		3	absent	absent	absent	absent	absent	28.23	43.5785	89.16	139.33	cytoplasm and nucleus
2310188	ndb		malignancy	1.5	3	absent	absent	absent	absent	discrete	96.54	51.1095	46.89	5.49	cytoplasm and nucleus
23570	shih tzu	6	malignancy	1.6	18	absent	absent	moderate	absent	moderate	79.6	115.238			membrane
221195	pinscher	15	malignancy	2.7	28	absent	absent	frequent	absent	moderate	94.9	105.141			cytoplasm and nucleus
221146	german shepherd	14	malignancy		21	absent	absent	frequent	absent	moderate	20.8	138.542			cytoplasm and nucleus
24010	ndb	8	malignancy		22	absent	absent	absent	absent	moderate	54.04	105.114			cytoplasm
2310117	ndb	10	malignancy		32	present	absent	frequent	absent	moderate	102.89	70.9598	95.81	39.05	cytoplasm
23933	shih tzu	14	malignancy	0.2		absent	present	absent	absent	moderate	113.08	108.309			cytoplasm and nucleus
23025	golden	6	malignancy		45	absent	present	frequent	frequent	moderate	3.04	97.7023			membrane
221257	ndb	8	malignancy		28	absent	absent	absent	absent	moderate	123.79	152.379			cytoplasm and nucleus
22070	poodle	17	malignancy		38	present	absent	frequent	frequent	high	87.54	155.779	66.09	22.17	cytoplasm and nucleus
21387			malignancy		30	absent	absent	frequent	moderate	absent	5.79	105.384			membrane
211119	poodle		malignancy	0.4	91	absent	absent	absent	moderate	high	146.48	95.32			membrane
21635	ndb	14	malignancy		30	absent	absent	frequent	moderate	high	8.97	38.3895	61.13	18.47	membrane
21057	border collie	8	malignancy	0.7	25	absent	present	absent	frequent	high	9.88	152.379			cytoplasm and nucleus
21179	ndb	14	malignancy		32	absent	absent	frequent	moderate	moderate	12.86	162.305			cytoplasm and nucleus
20603	ndb	8	malignancy		48	present	absent	accentuated	moderate	high	14.44	57.5748			cytoplasm and nucleus
231088	lhasa apso	12	malignancy		42	absent	present	abundant	moderate	moderate	33.84	88.8908			cytoplasm
2310467	poodle	10	malignancy	1.2	36	absent	absent	absent	moderate	moderate	26.38	67.6652			cytoplasm
2310539	ndb	9	malignancy		52	absent	absent	absent	absent	high	17.78	197.383			cytoplasm and nucleus
2310319	poodle	12	malignancy	2.1	36	absent	absent	central	absent	high	43.88	114.647			cytoplasm and nucleus
2310120	poodle	9	malignancy		27	present	present	central	absent	moderate	11.44	149.366	104.15	116.6	cytoplasm and nucleus
24105	teckel	9	malignancy		31	absent	absent	absent	absent	moderate	16.1	147.176			cytoplasm and nucleus
221054	shih tzu	6	control		0	absent	absent	absent	absent	absent	45.99	180.196			cytoplasm and nucleus
23830	ndb	9	control		0	absent	absent	absent	absent	absent	35.09	82.9197			cytoplasm and nucleus
23767	shih tzu	10	control		0	absent	absent	absent	absent	absent	65.29	96.5437			cytoplasm and nucleus
237492	shih tzu	9	control		0	absent	absent	absent	absent	absent	45.11	153.742			cytoplasm and nucleus
23702	german shepherd		control		0	absent	absent	absent	absent	absent	83.12	130.735			cytoplasm and nucleus
